# Supplementary material for: Epidemiology, Temporal Trends and Resistance Patterns of ESBL-Producing Non-Typhoidal Salmonella Isolated from Blood Cultures in Kisantu, DRC (2019–2022)
Source: Antibiotics (Basel). 2026 Mar 6;15(3):271. doi: 10.3390/antibiotics15030271 (PMC13023545; doi:10.3390/antibiotics15030271)
Supplement: Supplementary file 1 [file antibiotics-15-00271-s001.zip]

Archive with 1 entries (1 files):
- antibiotics-4020067-supplementary.pdf
